# Supplementary material for: Prevalent Cardiovascular Disease and Atrial Fibrillation in Relation to Cerebral Small Vessel Disease Burden
Source: Brain Sci. 2025 Jul 29;15(8):813. doi: 10.3390/brainsci15080813 (PMC12385141; doi:10.3390/brainsci15080813)
Supplement: Supplementary file 1 [file brainsci-15-00813-s001.zip]

Archive with 1 entries (1 files):
- brainsci-3757923-supplementary.pdf
